# Supplementary material for: Second Trimester Abortion: A Dilation and Evacuation Simulation for Gynecologic Surgery and Obstetrics Residents
Source: MedEdPORTAL. 2025 Jan 21;21:11489. doi: 10.15766/mep_2374-8265.11489 (PMC11753717; doi:10.15766/mep_2374-8265.11489)
Supplement: Supplementary file 1 — Materials and Instructions.docxFacilitator Guide.docxLearner Grading Rubric.docxSimulation Debrief.pptxSpeaker Notes for Debrief.docxPre- and Postsimulation Assessment.docxSimulation Video.movFacilitator Sequence of Events.docx [file mep_2374-8265.11489-s001.zip]

Archive with 9 entries (9 files):
- B. Facilitator Guide.docx
- C. Learner Grading Rubric.docx
- A. Materials and Instructions.docx
- D. Simulation Debrief.pptx
- E. Speaker Notes for Debrief.docx
- F. Pre- and Postsimulation Assessment.docx
- G. Simulation Video.mov
- H. Facilitator Sequence of Events.docx
- Educational Summary Report_11489.pdf
